# Supplementary material for: Prediction of Post Traumatic Epilepsy Using MR‐Based Imaging Markers
Source: Hum Brain Mapp. 2024 Nov 19;45(17):e70075. doi: 10.1002/hbm.70075 (PMC11574740; doi:10.1002/hbm.70075)
Supplement: Supplementary file 2 — Data S2. [file HBM-45-e70075-s002.zip]

Archive with 12 entries (11 files):
- supp_material/
- supp_material/NJDnatbib.sty
- supp_material/wileyNJD-APA.bst
- supp_material/NJDapacite.sty
- supp_material/feat_imp_brainnetome.pdf
- supp_material/Supplemental_material.tex
- supp_material/LETTERSP.STY
- supp_material/fval_alff_unthresholded.pdf
- supp_material/fval_lesion_unthresholded.pdf
- supp_material/wileyNJD-APA.bib
- supp_material/WileyNJDv5.cls
- supp_material/feat_imp_usclobes.pdf
