# Supplementary material for: Prediction of Post Traumatic Epilepsy Using MR‐Based Imaging Markers
Source: Hum Brain Mapp. 2024 Nov 19;45(17):e70075. doi: 10.1002/hbm.70075 (PMC11574740; doi:10.1002/hbm.70075)
Supplement: Supplementary file 2 — Data S2. [file HBM-45-e70075-s002.zip › supp_material/Supplemental_material.tex]

\documentclass[APA,Times1COL]{WileyNJDv5} %STIX1COL,STIX2COL,STIXSMALL
\usepackage{xcolor}
\usepackage{caption}
\renewcommand{\thefigure}{S\arabic{figure}}

%\usepackage{NJDnatbib}
\articletype{Research Article}%

\received{TBD}
\revised{TBD}
\accepted{TBD}
\journal{HBM}
\volume{00}
\copyyear{2024}
\startpage{1}


\raggedbottom


\begin{document}
\begin{center}
{\LARGE\bf Supplemental Material}
\end{center}
\begin{figure}[b]
    \centering
    \includegraphics[width=0.80\textwidth]{fval_lesion_unthresholded.pdf}
    \caption{Voxel-based PTE vs. non-PTE group comparison of lesion maps overlaid on the USCBrain atlas. The color code depicts f-values, shown in a region where p-value < 0.05,  resulting from the F-test (with permutations). Prominent significant clusters are located in the left temporal lobe, bilateral occipital lobe, cerebellum, and right parietal lobe.}
    \label{fig:lesion_ftest_unthresholded}
\end{figure}


\begin{figure}
    \centering
    \includegraphics[width=.85\textwidth]{fval_alff_unthresholded.pdf}
    \caption{Differences in ALFF between the PTE and non-PTE groups.  The results are color-coded f-statistic thresholded by FDR corrected p-values (p < 0.05) derived using a permutation test. Significant clusters are visible in the left temporal lobe, bilateral occipital lobes, cerebellum, and right parietal lobe. The higher F-values in lesion compared to ALFF comparisons show that lesion could be a stronger marker of PTE compared to functional changes at an early stage after TBI.}
    \label{fig:falff_pointwise_unthresholded}
\end{figure}


\begin{figure}
    \centering
    \includegraphics[height=0.93\textheight]{feat_imp_usclobes.pdf}
    \caption{The feature importance map is shown as color-coded ROIs overlaid on the USCBrain atlas. Both cortical surface and volumetric ROIs are shown.}
    \label{fig:feature_importance_usclobes}
\end{figure}

\begin{figure}
    \centering
    \includegraphics[height=0.93\textheight]{feat_imp_brainnetome.pdf}
    \caption{The feature importance map is shown as color-coded ROIs overlaid on the Brainnetome atlas. Both cortical surface and volumetric ROIs are shown.}
    \label{fig:feature_importance_usclobes}
\end{figure}


\end{document}
