# Supplementary material for: Prediction of Post Traumatic Epilepsy Using MR‐Based Imaging Markers
Source: Hum Brain Mapp. 2024 Nov 19;45(17):e70075. doi: 10.1002/hbm.70075 (PMC11574740; doi:10.1002/hbm.70075)
Supplement: Supplementary file 2 — Data S2. [file HBM-45-e70075-s002.zip › supp_material/wileyNJD-APA.bib]

@techreport{gullapalli2011investigation,
  title={Investigation of Prognostic Ability of Novel Imaging Markers for Traumatic Brain Injury (TBI)},
  author={Gullapalli, Rao P},
  year={2011},
  institution={BALTIMORE UNIV MD},
  address={USA}
}
@article{akrami2022robust,
  title={A robust variational autoencoder using beta divergence},
  author={Akrami, Haleh and Joshi, Anand A and Li, Jian and Ayd{\"o}re, Serg{\"u}l and Leahy, Richard M},
  journal={Knowledge-Based Systems},
  volume={238},
  pages={107886},
  year={2022},
  publisher={Elsevier}
}

@article{genovese2002thresholding,
  title={Thresholding of statistical maps in functional neuroimaging using the false discovery rate},
  author={Genovese, Christopher R and Lazar, Nicole A and Nichols, Thomas},
  journal={Neuroimage},
  volume={15},
  number={4},
  pages={870--878},
  year={2002},
  publisher={Elsevier}
}
@article{fan2016human,
  title={The human brainnetome atlas: a new brain atlas based on connectional architecture},
  author={Fan, Lingzhong and Li, Hai and Zhuo, Junjie and Zhang, Yu and Wang, Jiaojian and Chen, Liangfu and Yang, Zhengyi and Chu, Congying and Xie, Sangma and Laird, Angela R and others},
  journal={Cerebral cortex},
  volume={26},
  number={8},
  pages={3508--3526},
  year={2016},
  publisher={Oxford University Press}
}
@article{mann1947test,
  title={On a test of whether one of two random variables is stochastically larger than the other},
  author={Mann, Henry B and Whitney, Donald R},
  journal={The annals of mathematical statistics},
  pages={50--60},
  year={1947},
  publisher={JSTOR}
}
@article{swartz2006hippocampal,
  title={Hippocampal cell loss in posttraumatic human epilepsy},
  author={Swartz, Barbara E and Houser, Carolyn R and Tomiyasu, Uwami and Walsh, Gregory O and DeSalles, Antonio and Rich, J Ronald and Delgado-Escueta, Antonio},
  journal={Epilepsia},
  volume={47},
  number={8},
  pages={1373--1382},
  year={2006},
  publisher={Wiley Online Library}
}
@article{engel2012early,
  title={Early surgical therapy for drug-resistant temporal lobe epilepsy: a randomized trial},
  author={Engel, Jerome and McDermott, Michael P and Wiebe, Samuel and Langfitt, John T and Stern, John M and Dewar, Sandra and Sperling, Michael R and Gardiner, Irenita and Erba, Giuseppe and Fried, Itzhak and others},
  journal={Jama},
  volume={307},
  number={9},
  pages={922--930},
  year={2012},
  publisher={American Medical Association}
}
@article{dhamija2011population,
  title={A population-based study of long-term outcome of epilepsy in childhood with a focal or hemispheric lesion on neuroimaging},
  author={Dhamija, Radhika and Moseley, Brian D and Cascino, Gregory D and Wirrell, Elaine C},
  journal={Epilepsia},
  volume={52},
  number={8},
  pages={1522--1526},
  year={2011},
  publisher={Wiley Online Library}
}
@article{jenkinson2012fsl,
  title={{FSL}},
  author={Jenkinson, Mark and Beckmann, Christian F and Behrens, Timothy EJ and Woolrich, Mark W and Smith, Stephen M},
  journal={Neuroimage},
  volume={62},
  number={2},
  pages={782--790},
  year={2012},
  publisher={Elsevier}
}
@article{cox2012afni,
  title={{AFNI}: what a long strange trip it's been},
  author={Cox, Robert W},
  journal={Neuroimage},
  volume={62},
  number={2},
  pages={743--747},
  year={2012},
  publisher={Elsevier}
}
@article{meeuws2020common,
  title={Common data elements: critical assessment of harmonization between current multi-center traumatic brain injury studies},
  author={Meeuws, Sacha and Yue, John K and Huijben, Jilske A and Nair, Nandesh and Lingsma, Hester F and Bell, Michael J and Manley, Geoffrey T and Maas, Andrew IR},
  journal={Journal of neurotrauma},
  volume={37},
  number={11},
  pages={1283--1290},
  year={2020},
  publisher={Mary Ann Liebert, Inc., publishers 140 Huguenot Street, 3rd Floor New~…}
}
@article{diaz2000neurophysiologic,
  title={Neurophysiologic and neuroradiologic features of intractable epilepsy after traumatic brain injury in adults},
  author={Diaz-Arrastia, Ramon and Agostini, Mark A and Frol, Alan B and Mickey, Bruce and Fleckenstein, James and Bigio, Eileen and Van Ness, Paul C},
  journal={Archives of neurology},
  volume={57},
  number={11},
  pages={1611--1616},
  year={2000},
  publisher={American Medical Association}
}
@article{hudak2004evaluation,
  title={Evaluation of seizure-like episodes in survivors of moderate and severe traumatic brain injury},
  author={Hudak, Anne M and Trivedi, Kavita and Harper, Caryn R and Booker, Kimberly and Caesar, Rajani R and Agostini, Mark and Van Ness, Paul C and Diaz-Arrastia, Ramon},
  journal={The Journal of head trauma rehabilitation},
  volume={19},
  number={4},
  pages={290--295},
  year={2004},
  publisher={LWW}
}
@article{immonen2009quantitative,
  title={Quantitative MRI predicts long-term structural and functional outcome after experimental traumatic brain injury},
  author={Immonen, Riikka J and Kharatishvili, Irina and Gr{\"o}hn, Heidi and Pitk{\"a}nen, Asla and Gr{\"o}hn, Olli HJ},
  journal={Neuroimage},
  volume={45},
  number={1},
  pages={1--9},
  year={2009},
  publisher={Elsevier}
}
@article{cui2023meta,
  title={Meta Transfer of Self-Supervised Knowledge: Foundation Model in Action for Post-Traumatic Epilepsy Prediction},
  author={Cui, Wenhui and Akrami, Haleh and Zhao, Ganning and Joshi, Anand A and Leahy, Richard M},
  journal={arXiv preprint arXiv:2312.14204},
  year={2023}
}
@misc{bfp_ohbm2018,
  Title                    = {{BFP}: {BrainSuite fMRI Pipeline}
},
  Author                   = {Joshi, Anand A. and McCoy, Dakarai and Chong, Minqi and Li, Jiang and Choi, Soyoung and Shattuck, David W. and Leahy, Richard M.},
  journal                = {Annual Meeting of the Organization for Human Brain Mapping (OHBM)},
  Year                     = {2018},
  Address                  = {Singapore},
  Month                    = {17th - 21th Jun},
  Comment                  = {Abstract},
}
@article{Cao2006AbnormalNA,
  title={Abnormal neural activity in children with attention deficit hyperactivity disorder: a resting-state functional magnetic resonance imaging study.},
  author={Qingjiu Cao and Yufeng Zang and Li Sun and Manqiu Sui and Xiangyu Long and Qihong Zou and Yufeng Wang},
  journal={Neuroreport},
  year={2006},
  volume={17 10},
  pages={1033-6}
}
@article{cao2009abnormal,
  title={Abnormal resting-state functional connectivity patterns of the putamen in medication-naive children with attention deficit hyperactivity disorder},
  author={Cao, Xiaohua and Cao, Qingjiu and Long, Xiangyu and Sun, Li and Sui, Manqiu and Zhu, Chaozhe and Zuo, Xinian and Zang, Yufeng and Wang, Yufeng},
  journal={Brain research},
  volume={1303},
  pages={195--206},
  year={2009},
  publisher={Elsevier}
}

@article{cao2006abnormal,
  title={Abnormal neural activity in children with attention deficit hyperactivity disorder: a resting-state functional magnetic resonance imaging study},
  author={Cao, Qingjiu and Zang, Yufeng and Sun, Li and Sui, Manqiu and Long, Xiangyu and Zou, Qihong and Wang, Yufeng},
  journal={Neuroreport},
  volume={17},
  number={10},
  pages={1033--1036},
  year={2006},
  publisher={LWW}
}
@article{SMITH2013666,
title = "Functional connectomics from resting-state fMRI",
journal = "Trends in Cognitive Sciences",
volume = "17",
number = "12",
pages = "666 - 682",
year = "2013",
note = "Special Issue: The Connectome",
issn = "1364-6613",
doi = "https://doi.org/10.1016/j.tics.2013.09.016",
url = "http://www.sciencedirect.com/science/article/pii/S1364661313002209",
author = "Stephen M. Smith and Diego Vidaurre and Christian F. Beckmann and Matthew F. Glasser and Mark Jenkinson and Karla L. Miller and Thomas E. Nichols and Emma C. Robinson and Gholamreza Salimi-Khorshidi and Mark W. Woolrich and Deanna M. Barch and Kamil Uğurbil and David C. Van Essen"
}
@article{kiviniemi2004comparison,
  title={Comparison of methods for detecting nondeterministic BOLD fluctuation in fMRI},
  author={Kiviniemi, Vesa and Kantola, Juha-Heikki and Jauhiainen, Jukka and Tervonen, Osmo},
  journal={Magnetic resonance imaging},
  volume={22},
  number={2},
  pages={197--203},
  year={2004},
  publisher={Elsevier}
}
@article{wang2019amplitude,
  title={Amplitude of low-frequency fluctuation (ALFF) may be associated with cognitive impairment in schizophrenia: a correlation study},
  author={Wang, Pengshuo and Yang, Jian and Yin, Zhiyang and Duan, Jia and Zhang, Ran and Sun, Jiaze and Xu, Yixiao and Liu, Luyu and Chen, Xuemei and Li, Huizi and others},
  journal={BMC psychiatry},
  volume={19},
  number={1},
  pages={1--10},
  year={2019},
  publisher={BioMed Central}
}

@article{cordes2001frequencies,
  title={Frequencies contributing to functional connectivity in the cerebral cortex in “resting-state” data},
  author={Cordes, Dietmar and Haughton, Victor M and Arfanakis, Konstantinos and Carew, John D and Turski, Patrick A and Moritz, Chad H and Quigley, Michelle A and Meyerand, M Elizabeth},
  journal={American journal of neuroradiology},
  volume={22},
  number={7},
  pages={1326--1333},
  year={2001},
  publisher={Am Soc Neuroradiology}
}

@article{zuo2010oscillating,
  title={The oscillating brain: complex and reliable},
  author={Zuo, Xi-Nian and Di Martino, Adriana and Kelly, Clare and Shehzad, Zarrar E and Gee, Dylan G and Klein, Donald F and Castellanos, F Xavier and Biswal, Bharat B and Milham, Michael P},
  journal={Neuroimage},
  volume={49},
  number={2},
  pages={1432--1445},
  year={2010},
  publisher={Elsevier}
}
@article{BARCH2013169,
title = "Function in the human connectome: Task-fMRI and individual differences in behavior",
journal = "NeuroImage",
volume = "80",
pages = "169 - 189",
year = "2013",
note = "Mapping the Connectome",
issn = "1053-8119",
doi = "https://doi.org/10.1016/j.neuroimage.2013.05.033",
author = "Deanna M. Barch and Gregory C. Burgess and Michael P. Harms and Steven E. Petersen and Bradley L. Schlaggar and Maurizio Corbetta and Matthew F. Glasser and Sandra Curtiss and Sachin Dixit and Cindy Feldt and Dan Nolan and Edward Bryant and Tucker Hartley and Owen Footer and James M. Bjork and Russ Poldrack and Steve Smith and Heidi Johansen-Berg and Abraham Z. Snyder and David C. Van Essen",
url = "http://www.sciencedirect.com/science/article/pii/S1053811913005272"
}

@inproceedings{joshi2005framework,
  title={A framework for registration, statistical characterization and classification of cortically constrained functional imaging data},
  author={Joshi, Anand A and Shattuck, David W and Thompson, Paul M and Leahy, Richard M},
  booktitle={Biennial international conference on information processing in medical imaging},
  pages={186--196},
  year={2005},
  organization={Springer}
}

@article{joshi2007surface,
  title={Surface-constrained volumetric brain registration using harmonic mappings},
  author={Joshi, Anand A and Shattuck, David W and Thompson, Paul M and Leahy, Richard M},
  journal={IEEE transactions on medical imaging},
  volume={26},
  number={12},
  pages={1657--1669},
  year={2007},
  publisher={IEEE}
}
@book{dunteman1989principal,
  title={Principal components analysis},
  author={Dunteman, George H},
  number={69},
  year={1989},
  publisher={Sage}
}
@article{lamontagne2019oasis,
  title={OASIS-3: longitudinal neuroimaging, clinical, and cognitive dataset for normal aging and Alzheimer disease},
  author={LaMontagne, Pamela J and Benzinger, Tammie LS and Morris, John C and Keefe, Sarah and Hornbeck, Russ and Xiong, Chengjie and Grant, Elizabeth and Hassenstab, Jason and Moulder, Krista and Vlassenko, Andrei G and others},
  journal={MedRxiv},
  year={2019},
  publisher={Cold Spring Harbor Laboratory Press}
}
@article{fisher1915frequency,
  title={Frequency distribution of the values of the correlation coefficient in samples from an indefinitely large population},
  author={Fisher, Ronald A},
  journal={Biometrika},
  volume={10},
  number={4},
  pages={507--521},
  year={1915},
  publisher={JSTOR}
}
@article{glasser2013minimal,
  title={The minimal preprocessing pipelines for the Human Connectome Project},
  author={Glasser, Matthew F and Sotiropoulos, Stamatios N and Wilson, J Anthony and Coalson, Timothy S and Fischl, Bruce and Andersson, Jesper L and Xu, Junqian and Jbabdi, Saad and Webster, Matthew and Polimeni, Jonathan R and others},
  journal={Neuroimage},
  volume={80},
  pages={105--124},
  year={2013},
  publisher={Elsevier}
}

@article{JOSHI2018740,
title = "Are you thinking what I'm thinking? Synchronization of resting fMRI time-series across subjects",
journal = "NeuroImage",
volume = "172",
pages = "740 - 752",
year = "2018",
issn = "1053-8119",
doi = "https://doi.org/10.1016/j.neuroimage.2018.01.058",
url = "http://www.sciencedirect.com/science/article/pii/S1053811918300582",
author = "Anand A. Joshi and Minqi Chong and Jian Li and Soyoung Choi and Richard M. Leahy"
}

@inproceedings{joshi2017brainsync,
  title={Brainsync: An orthogonal transformation for synchronization of fmri data across subjects},
  author={Joshi, Anand A and Chong, Minqi and Leahy, Richard M},
  booktitle={International Conference on Medical Image Computing and Computer-Assisted Intervention},
  pages={486--494},
  year={2017},
  organization={Springer}
}
@inproceedings{joshi_method2012,
  title={A method for automated cortical surface registration and labeling},
  author={Joshi, Anand A and Shattuck, David W and Leahy, Richard M},
  booktitle={International Workshop on Biomedical Image Registration},
  pages={180--189},
  year={2012},
  organization={Springer}
}
@inproceedings{gpdf_jianli2018,
  title={Global pdf-based temporal non-local means filtering reveals individual differences in brain connectivity},
  author={Li, Jian and Choi, Soyoung and Joshi, Anand A and Wisnowski, Jessica L and Leahy, Richard M},
  booktitle={2018 IEEE 15th International Symposium on Biomedical Imaging (ISBI 2018)},
  pages={15--19},
  year={2018},
  organization={IEEE}
}
 
@article{joshi2020fmri,
  title={fMRI-Kernel Regression: A Kernel-based Method for Pointwise Statistical Analysis of rs-fMRI for Population Studies},
  author={Joshi, Anand A and Choi, Soyoung and Akrami, Haleh and Leahy, Richard M},
  journal={arXiv preprint arXiv:2012.06972},
  year={2020}
}
  
@article{akrami2020neuroanatomic,
  title={Neuroanatomic markers of post-traumatic epilepsy based on magnetic resonance imaging and machine learning},
  author={Akrami, Haleh and Leahy, Richard M and Irimia, Andrei and Kim, Paul E and Heck, Christianne and Joshi, Anand},
  journal={medRxiv},
  year={2020},
  publisher={Cold Spring Harbor Laboratory Press}
}

@article{Li_2020_MedImageAnal_Temporal,
  author       = {Li, Jian and Choi, Soyoung and Joshi, Anand A. and Wisnowski, Jessica L. and Leahy, Richard M.},
  title        = {Temporal non-local means filtering for studies of intrinsic brain connectivity from individual resting fMRI},
  journal      = {Medical Image Analysis},
  year         = {2020},
  volume       = {61},
  pages        = {101635},
  doi          = {10.1016/j.media.2020.101635},
}


@article{Benjamini_1995_Controlling_false_discovery,
  title = {Controlling the false discovery rate: a practical and powerful approach to multiple testing},
  author = {Benjamini, Yoav and Hochberg, Yosef},
  year = {1995},
  month = {1},
  volume = {57},
  pages = {289--300},
  publisher = {{Wiley Online Library}},
  doi = {10.1111/j.2517-6161.1995.tb02031.x},
  journal = {Journal of the Royal Statistical Society: Series B (Methodological)},
  number = {1}
}

@article{pappas2006adhd,
  title={ADHD Rating Scale-IV: Checklists, norms, and clinical interpretation},
  author={Pappas, Danielle},
  journal={Journal of psychoeducational assessment},
  volume={24},
  number={2},
  pages={172--178},
  year={2006},
  publisher={Sage Publications Sage CA: Thousand Oaks, CA}
}
%% report.bib - contains BiBtex input for bibliography

@book{Alred03, 
	author = "G. J. Alred and C. T. Brusaw and W. E. Oliu", 
	title  = "Handbook of Technical Writing", 
	publisher= "St. Martin's", 
	address= "New York", 
	year   = "2015 (eleventh edition)"	}
	
@book{Goossens97, 
	author = "Michel Goossens and Frank Mittelbach and Sebastian Rahtz", 
	title  = "The LaTeX Companion", 
	publisher= "Addison-Wesley", 
	address= "Reading, Mass.", 
	year   = "1997"	} 

@book{Mittelbach04, 
	author = "Frank Mittelbach and Michel Goossens and Johannes Braams and David Carlisle", 
	title  = "The LaTeX Companion", 
	publisher= "Addison-Wesley", 
	address= "Reading, Mass.",
	edition= "second", 
	year   = "2004"	} 
@article{tolocsi2011classification,
  title={Classification with correlated features: unreliability of feature ranking and solutions},
  author={Tolo{\c{s}}i, Laura and Lengauer, Thomas},
  journal={Bioinformatics},
  volume={27},
  number={14},
  pages={1986--1994},
  year={2011},
  publisher={Oxford University Press}
}
@misc{li2019graph,
      title={Graph Neural Network for Interpreting Task-fMRI Biomarkers}, 
      author={Xiaoxiao Li and Nicha C. Dvornek and Yuan Zhou and Juntang Zhuang and Pamela Ventola and James S. Duncan},
      year={2019},
      eprint={1907.01661},
      archivePrefix={arXiv},
      primaryClass={cs.LG}
}

@misc{kipf2017semisupervised,
      title={Semi-Supervised Classification with Graph Convolutional Networks}, 
      author={Thomas N. Kipf and Max Welling},
      year={2017},
      eprint={1609.02907},
      archivePrefix={arXiv},
      primaryClass={cs.LG}
}
@article{shattuck2002brainsuite,
  title={{BrainSuite}: an automated cortical surface identification tool},
  author={Shattuck, David W and Leahy, Richard M},
  journal={Medical image analysis},
  volume={6},
  number={2},
  pages={129--142},
  year={2002},
  publisher={Elsevier}
}
@misc{gadgil2020spatiotemporal,
      title={Spatio-Temporal Graph Convolution for Functional MRI Analysis}, 
      author={Soham Gadgil and Qingyu Zhao and Adolf Pfefferbaum and Edith V. Sullivan and Ehsan Adeli and Kilian M. Pohl},
      year={2020},
      eprint={2003.10613},
      archivePrefix={arXiv},
      primaryClass={cs.LG}
}
@article{wold1987principal,
  title={Principal component analysis},
  author={Wold, Svante and Esbensen, Kim and Geladi, Paul},
  journal={Chemometrics and intelligent laboratory systems},
  volume={2},
  number={1-3},
  pages={37--52},
  year={1987},
  publisher={Elsevier}
}
@article{sacca2019evaluation,
  title={Evaluation of machine learning algorithms performance for the prediction of early multiple sclerosis from resting-state FMRI connectivity data},
  author={Sacc{\`a}, Valeria and Sarica, Alessia and Novellino, Fabiana and Barone, Stefania and Tallarico, Tiziana and Filippelli, Enrica and Granata, Alfredo and Chiriaco, Carmelina and Bossio, Roberto Bruno and Valentino, Paola and others},
  journal={Brain imaging and behavior},
  volume={13},
  number={4},
  pages={1103--1114},
  year={2019},
  publisher={Springer}
}
@article{cortes1995support,
  title={Support-vector networks},
  author={Cortes, Corinna and Vapnik, Vladimir},
  journal={Machine learning},
  volume={20},
  number={3},
  pages={273--297},
  year={1995},
  publisher={Springer}
}
@article{breiman2001random,
  title={Random forests},
  author={Breiman, Leo},
  journal={Machine learning},
  volume={45},
  number={1},
  pages={5--32},
  year={2001},
  publisher={Springer}
}

@book{friedman2001elements,
  title={The elements of statistical learning},
  author={Friedman, Jerome and Hastie, Trevor and Tibshirani, Robert and others},
  volume={1},
  number={10},
  year={2001},
  publisher={Springer series in statistics New York}
}
@article{tibshirani1996regression,
  title={Regression shrinkage and selection via the lasso},
  author={Tibshirani, Robert},
  journal={Journal of the Royal Statistical Society: Series B (Methodological)},
  volume={58},
  number={1},
  pages={267--288},
  year={1996},
  publisher={Wiley Online Library}
}
@incollection{Gull89a, 
	author = "S. F. Gull", 
	title  = "Developments in maximum-entropy data analysis", 
	booktitle= " Maximum Entropy and Bayesian Methods", 
	editor = "J. Skilling", 
	pages  = "53-71 ", 
	publisher= "Kluwer Academic",
	address= "Dordrecht", 
	year   = "1989"	} 
 
@inproceedings{Hanson93c, 
	author = "K. M. Hanson", 
	title  = "Introduction to {B}ayesian image analysis", 
	booktitle= "Medical Imaging:\ Image Processing",
	editor = "M.\ H. Loew",
	series = "Proc. SPIE", 
	volume = "1898",
	pages  = "716-731", 
	year   = "1993"	} 

@book{Lamport94, 
	author = "L. Lamport", 
	title  = "LaTeX: A Document Preparation System", 
	publisher= "Addison-Wesley", 
	address= "Reading, Mass.", 
	year   = "1994"	}

@article{Metropolis53, 
	author = "N. Metropolis and A. W. Rosenbluth and M. N. Rosenbluth and A. H. Teller and E. Teller", 
	title  = "Equations of state calculations by fast computing machine", 
	journal= "J. Chem. Phys.",  
	volume = "21", 
	pages  = "1087-1091", 
	year   = "1953"	} 

@book{Perelman97, 
	author = "L. C. Perelman and J. Paradis and E. Barrett", 
	title  = "Mayfield Handbook of Technical and Scientific Writing", 
	publisher= "Mountain View", 
	address= "Mayfield",
	month  = "April", 
	year   = "1997",
	note = "http://mit.imoat.net/handbook/"	}
    
@misc{Lees-Miller-LaTeX-course-1,
    author = {John D Lees-Miller},
    title = {{Free and Interactive Online Introduction to LaTeX}},
    howpublished = "Overleaf, 26 February 2015  \url{https://www.overleaf.com/latex/learn/free-online-introduction-to-latex-part-1}", 
    note = "(Accessed: 15 September 2015)" }
    
    @article{suykens1999least,
  title={Least squares support vector machine classifiers},
  author={Suykens, Johan AK and Vandewalle, Joos},
  journal={Neural processing letters},
  volume={9},
  number={3},
  pages={293--300},
  year={1999},
  publisher={Springer}
}
@misc{
la2019machine,
title={Machine learning of multimodal {MRI} to predict the development of epileptic seizures after traumatic brain injury},
author={Marianna La Rocca and Rachael Garner and Kay Jann and Hosung Kim and Paul Vespa and Arthur W Toga and Dominique Duncan},
year={2019},
url={https://openreview.net/forum?id=Bye0tkLNcV}
}
@misc{la2019machine2,
  title={Machine learning of multimodal MRI to predict the development of epileptic seizures after traumatic brain injury},
  author={La Rocca, Marianna and Garner, Rachael and Jann, Kay and Kim, Hosung and Vespa, Paul and Toga, Arthur W and Duncan, Dominique},
  booktitle={International Conference on Medical Imaging with Deep Learning--Extended Abstract Track},
  year={2019}
}
@article{englander2003analyzing,
  title={Analyzing risk factors for late posttraumatic seizures: a prospective, multicenter investigation},
  author={Englander, Jeffrey and Bushnik, Tamara and Duong, Thao T and Cifu, David X and Zafonte, Ross and Wright, Jerry and Hughes, Richard and Bergman, William},
  journal={Archives of physical medicine and rehabilitation},
  volume={84},
  number={3},
  pages={365--373},
  year={2003},
  publisher={Elsevier}
}
@article{diaz2009posttraumatic,
  title={Posttraumatic epilepsy: the endophenotypes of a human model of epileptogenesis},
  author={Diaz-Arrastia, Ramon and Agostini, Mark A and Madden, Christopher J and Van Ness, Paul C},
  journal={Epilepsia},
  volume={50},
  pages={14--20},
  year={2009},
  publisher={Wiley Online Library}
}
@article{christensen2009long,
  title={Long-term risk of epilepsy after traumatic brain injury in children and young adults: a population-based cohort study},
  author={Christensen, Jakob and Pedersen, Marianne G and Pedersen, Carsten B and Sidenius, Per and Olsen, J{\o}rn and Vestergaard, Mogens},
  journal={The Lancet},
  volume={373},
  number={9669},
  pages={1105--1110},
  year={2009},
  publisher={Elsevier}
}

@article{xu2017risk,
  title={Risk factors for posttraumatic epilepsy: A systematic review and meta-analysis},
  author={Xu, Tao and Yu, Xinyuan and Ou, Shu and Liu, Xi and Yuan, Jinxian and Huang, Hao and Yang, Juan and He, Liang and Chen, Yangmei},
  journal={Epilepsy \& Behavior},
  volume={67},
  pages={1--6},
  year={2017},
  publisher={Elsevier}
}
@article{engel2013epilepsy,
  title={Epilepsy biomarkers},
  author={Engel Jr, Jerome and Pitk{\"a}nen, Asla and Loeb, Jeffrey A and Edward Dudek, F and Bertram III, Edward H and Cole, Andrew J and Mosh{\'e}, Solomon L and Wiebe, Samuel and Jensen, Frances E and Mody, Istvan and others},
  journal={Epilepsia},
  volume={54},
  pages={61--69},
  year={2013},
  publisher={Wiley Online Library}
}
@article{tosun2011deformation,
  title={Deformation-based morphometry of prospective neurodevelopmental changes in new onset paediatric epilepsy},
  author={Tosun, Duygu and Dabbs, Kevin and Caplan, Rochelle and Siddarth, Prabha and Toga, Arthur and Seidenberg, Michael and Hermann, Bruce},
  journal={Brain},
  volume={134},
  number={4},
  pages={1003--1014},
  year={2011},
  publisher={Oxford University Press}
}
@article{lawson1997quantitative,
  title={Quantitative MRI in outpatient childhood epilepsy},
  author={Lawson, John A and Cook, Mark J and Bleasel, Andrew F and Nayanar, Vimala and Morris, Kevin F and Bye, Ann ME},
  journal={Epilepsia},
  volume={38},
  number={12},
  pages={1289--1293},
  year={1997},
  publisher={Wiley Online Library}
}
@article{lawson2000predictors,
  title={Predictors of hippocampal, cerebral, and cerebellar volume reduction in childhood epilepsy},
  author={Lawson, John A and Vogrin, Simon and Bleasel, Andrew F and Cook, Mark J and Burns, Lisa and McAnally, Laraine and Pereira, John and Bye, Ann ME},
  journal={Epilepsia},
  volume={41},
  number={12},
  pages={1540--1545},
  year={2000},
  publisher={RAVEN PRESS PUBLISHERS}
}
@article{lawson1998ilae,
  title={ILAE-defined epilepsy syndromes in children: correlation with quantitative MRI},
  author={Lawson, John A and Nguyen, William and Bleasel, Andrew F and Pereira, John K and Vogrin, Simon and Cook, Mark J and Bye, Ann ME},
  journal={Epilepsia},
  volume={39},
  number={12},
  pages={1345--1349},
  year={1998},
  publisher={Wiley Online Library}
}

@article{guimaraes2007distribution,
  title={Distribution of regional gray matter abnormalities in a pediatric population with temporal lobe epilepsy and correlation with neuropsychological performance},
  author={Guimar{\~a}es, Catarina A and Bonilha, Leonardo and Franzon, Renata C and Li, Li M and Cendes, Fernando and Guerreiro, Marilisa M},
  journal={Epilepsy \& Behavior},
  volume={11},
  number={4},
  pages={558--566},
  year={2007},
  publisher={Elsevier}
}

@article{daley2008amygdala,
  title={Amygdala volume and psychopathology in childhood complex partial seizures},
  author={Daley, Melita and Siddarth, Prabha and Levitt, Jennifer and Gurbani, Suresh and Shields, W Donald and Sankar, Raman and Toga, Arthur and Caplan, Rochelle},
  journal={Epilepsy \& Behavior},
  volume={13},
  number={1},
  pages={212--217},
  year={2008},
  publisher={Elsevier}
}
@article{cormack2005extra,
  title={Extra-hippocampal grey matter density abnormalities in paediatric mesial temporal sclerosis},
  author={Cormack, Francesca and Gadian, David G and Vargha-Khadem, Faraneh and Cross, J Helen and Connelly, Alan and Baldeweg, Torsten},
  journal={Neuroimage},
  volume={27},
  number={3},
  pages={635--643},
  year={2005},
  publisher={Elsevier}
}

@article{refaeilzadeh2009cross,
  title={Cross-validation.},
  author={Refaeilzadeh, Payam and Tang, Lei and Liu, Huan},
  journal={Encyclopedia of database systems},
  volume={5},
  pages={532--538},
  year={2009},
  publisher={Springer}
}
@article{akrami2022neuroanatomic,
  title={Neuroanatomic Markers of Posttraumatic Epilepsy Based on MR Imaging and Machine Learning},
  author={Akrami, H and Leahy, RM and Irimia, A and Kim, PE and Heck, CN and Joshi, AA},
  journal={American Journal of Neuroradiology},
  volume={43},
  number={3},
  pages={347--353},
  year={2022},
  publisher={Am Soc Neuroradiology}
}
@book{panayiotopoulos2010epilepsies,
  title={The epilepsies: seizures, syndromes and management},
  author={Panayiotopoulos, Chrysostomos P},
    publisher = {Bladon Medical Publishing, Oxfordshire (UK)},
    Year = {2005},
    ISBN = {1904218342},
}
@article{tubi2019early,
  title={Early seizures and temporal lobe trauma predict post-traumatic epilepsy: A longitudinal study},
  author={Tubi, Meral A and Lutkenhoff, Evan and Blanco, Manuel Buitrago and McArthur, David and Villablanca, Pablo and Ellingson, Benjamin and Diaz-Arrastia, Ramon and Van Ness, Paul and Real, Courtney and Shrestha, Vikesh and others},
  journal={Neurobiology of disease},
  volume={123},
  pages={115--121},
  year={2019},
  publisher={Elsevier}
}

@article{baud2018multi,
  title={Multi-day rhythms modulate seizure risk in epilepsy},
  author={Baud, Maxime O and Kleen, Jonathan K and Mirro, Emily A and Andrechak, Jason C and King-Stephens, David and Chang, Edward F and Rao, Vikram R},
  journal={Nature communications},
  volume={9},
  number={1},
  pages={1--10},
  year={2018},
  publisher={Nature Publishing Group}
}

@article{sackeim1987studies,
  title={Studies of dosage, seizure threshold, and seizure duration in ECT},
  author={Sackeim, Harold A and Decina, Paolo and Portnoy, Stephanie and Neeley, Priscilla and Malitz, Sidney},
  journal={Biological psychiatry},
  volume={22},
  number={3},
  pages={249--268},
  year={1987},
  publisher={Elsevier}
}
@inproceedings{10.1117/12.2254681,
author = {Anand A. Joshi and Soyoung Choi and Gaurav Sonkar and Minqi Chong and Jorge Gonzalez-Martinez and Dileep Nair and David W. Shattuck and Hanna Damasio and Richard M. Leahy},
title = {{A whole brain atlas with sub-parcellation of cortical gyri using resting fMRI}},
volume = {10133},
booktitle = {Medical Imaging 2017: Image Processing},
editor = {Martin A. Styner and Elsa D. Angelini},
organization = {International Society for Optics and Photonics},
publisher = {SPIE},
pages = {186 -- 194},
keywords = {Brain, Atlas, fMRI, MRI, Parcellation},
year = {2017},
doi = {10.1117/12.2254681},
URL = {https://doi.org/10.1117/12.2254681}
}


@article{humphreys2013costs,
  title={The costs of traumatic brain injury: a literature review},
  author={Humphreys, Ioan and Wood, Rodger L and Phillips, Ceri J and Macey, Steven},
  journal={ClinicoEconomics and outcomes research: CEOR},
  volume={5},
  pages={281},
  year={2013},
  publisher={Dove Press}
}
@article{joshi2018you,
  title={Are you thinking what I'm thinking? Synchronization of resting fMRI time-series across subjects},
  author={Joshi, Anand A and Chong, Minqi and Li, Jian and Choi, Soyoung and Leahy, Richard M},
  journal={NeuroImage},
  volume={172},
  pages={740--752},
  year={2018},
  publisher={Elsevier}
}
@inproceedings{akrami2019group,
  title={Group-wise alignment of resting fMRI in space and time},
  author={Akrami, Haleh and Joshi, Anand A and Li, Jian and Leahy, Richard M},
  booktitle={Medical Imaging 2019: Image Processing},
  volume={10949},
  pages={109492W},
  year={2019},
  organization={International Society for Optics and Photonics}
}
@article{crossley2014hubs,
  title={The hubs of the human connectome are generally implicated in the anatomy of brain disorders},
  author={Crossley, Nicolas A and Mechelli, Andrea and Scott, Jessica and Carletti, Francesco and Fox, Peter T and McGuire, Philip and Bullmore, Edward T},
  journal={Brain},
  volume={137},
  number={8},
  pages={2382--2395},
  year={2014},
  publisher={Oxford University Press}
}
@article{pedersen2015increased,
  title={Increased segregation of brain networks in focal epilepsy: an fMRI graph theory finding},
  author={Pedersen, Mangor and Omidvarnia, Amir H and Walz, Jennifer M and Jackson, Graeme D},
  journal={NeuroImage: Clinical},
  volume={8},
  pages={536--542},
  year={2015},
  publisher={Elsevier}
}
@article{yamazoe2019widespread,
  title={Widespread interictal epileptic discharge more likely than focal discharges to unveil the seizure onset zone in EEG-fMRI},
  author={Yamazoe, Tomohiro and von Ellenrieder, Nicol{\'a}s and Khoo, Hui Ming and Huang, Yao-Hsien and Zazubovits, Natalja and Dubeau, Fran{\c{c}}ois and Gotman, Jean},
  journal={Clinical Neurophysiology},
  volume={130},
  number={4},
  pages={429--438},
  year={2019},
  publisher={Elsevier}
}
@article{kipf2016variational,
  title={Variational graph auto-encoders},
  author={Kipf, Thomas N and Welling, Max},
  journal={arXiv preprint arXiv:1611.07308},
  year={2016}
}
@article{bandt2019connectivity,
  title={Connectivity strength, time lag structure and the epilepsy network in resting-state fMRI},
  author={Bandt, S Kathleen and Besson, Pierre and Ridley, Ben and Pizzo, Francesca and Carron, Romain and Regis, Jean and Bartolomei, Fabrice and Ranjeva, Jean Philippe and Guye, Maxime},
  journal={NeuroImage: Clinical},
  volume={24},
  pages={102035},
  year={2019},
  publisher={Elsevier}
}
@article{palacios2013resting,
  title={Resting-state functional magnetic resonance imaging activity and connectivity and cognitive outcome in traumatic brain injury},
  author={Palacios, Eva M and Sala-Llonch, Roser and Junque, Carme and Roig, Teresa and Tormos, Jose M and Bargallo, Nuria and Vendrell, Pere},
  journal={JAMA neurology},
  volume={70},
  number={7},
  pages={845--851},
  year={2013},
  publisher={American Medical Association}}

@article{pan2009survey,
  title={A survey on transfer learning},
  author={Pan, Sinno Jialin and Yang, Qiang},
  journal={IEEE Transactions on knowledge and data engineering},
  volume={22},
  number={10},
  pages={1345--1359},
  year={2009},
  publisher={IEEE}
}
@article{akrami2019robust,
  title={Robust Variational Autoencoder},
  author={Akrami, Haleh and Joshi, Anand A and Li, Jian and Leahy, Richard M},
  journal={arXiv preprint arXiv:1905.09961},
  year={2019}
}
@article{arslan2018human,
  title={Human brain mapping: A systematic comparison of parcellation methods for the human cerebral cortex},
  author={Arslan, Salim and Ktena, Sofia Ira and Makropoulos, Antonios and Robinson, Emma C and Rueckert, Daniel and Parisot, Sarah},
  journal={Neuroimage},
  volume={170},
  pages={5--30},
  year={2018},
  publisher={Elsevier}
}

@article{penfield1961symposium,
  title={Symposium on posttraumatic epilepsy: introduction},
  author={PENFIELD, W},
  journal={Epilepsia},
  volume={2},
  pages={109--110},
  year={1961}
}
@article{angeleri1999posttraumatic,
  title={Posttraumatic epilepsy risk factors: one-year prospective study after head injury},
  author={Angeleri, F and Majkowski, J and Cacchio, G and Sobieszek, A and D'acunto, S and Gesuita, R and Bachleda, A and Polonara, G and Krolicki, L and Signorino, M and others},
  journal={Epilepsia},
  volume={40},
  number={9},
  pages={1222--1230},
  year={1999},
  publisher={Wiley Online Library}
}
@book{duda2012pattern,
  title={Pattern classification},
  author={Duda, Richard O and Hart, Peter E and Stork, David G},
  year={2012},
  publisher={John Wiley \& Sons}
}

@article{eftekhar2009prognostic,
  title={Prognostic factors in the persistence of posttraumatic epilepsy after penetrating head injuries sustained in war},
  author={Eftekhar, Behzad and Sahraian, Mohammad Ali and Nouralishahi, Banafsheh and Khaji, Ali and Vahabi, Zahra and Ghodsi, Mohammad and Araghizadeh, Hassan and Soroush, Mohammad Reza and Esmaeili, Sima Karbalaei and Masoumi, Mehdi},
  journal={Journal of neurosurgery},
  volume={110},
  number={2},
  pages={319--326},
  year={2009},
  publisher={American Association of Neurological Surgeons}
}

@article{pitkanen2011anti,
  title={Anti-epileptogenesis in rodent post-traumatic epilepsy models},
  author={Pitkanen, Asla and Bolkvadze, Tamuna and Immonen, Riikka},
  journal={Neuroscience letters},
  volume={497},
  number={3},
  pages={163--171},
  year={2011},
  publisher={Elsevier}
}

@article{berg2005cost,
  title={Cost of trauma in Europe},
  author={Berg, J and Tagliaferri, Fernanda and Servadei, Franco},
  journal={Eur J Neurol},
  volume={12},
  number={Suppl 1},
  pages={85--90},
  year={2005}
}

@article{berg2005special,
  title={Special education needs of children with newly diagnosed epilepsy},
  author={Berg, Anne T and Smith, Susan N and Frobish, Daniel and Levy, Susan R and Testa, Francine M and Beckerman, Barbara and Shinnar, Shlomo},
  journal={Developmental medicine and child neurology},
  volume={47},
  number={11},
  pages={749--753},
  year={2005},
  publisher={Cambridge University Press}
}

@article{potschka2012pharmacoresistance,
  title={Pharmacoresistance},
  author={Potschka, Heidrun and Brodie, Martin J},
  journal={Handbook of clinical neurology},
  volume={108},
  pages={741--757},
  year={2012},
  publisher={Elsevier}
}
@article{piccenna2017management,
  title={Management of post-traumatic epilepsy: An evidence review over the last 5 years and future directions},
  author={Piccenna, Loretta and Shears, Graeme and O'Brien, Terence J},
  journal={Epilepsia open},
  volume={2},
  number={2},
  pages={123--144},
  year={2017},
  publisher={Wiley Online Library}
}
@article{pitkanen2012head,
  title={Head trauma and epilepsy},
  author={Pitk{\"a}nen, Asla and Bolkvadze, Tamuna},
  journal={Jasper's Basic Mechanisms of the Epilepsies [Internet]. 4th edition},
  year={2012},
  publisher={National Center for Biotechnology Information (US)}
}
@article{herman2002epilepsy,
  title={Epilepsy after brain insult: targeting epileptogenesis},
  author={Herman, Susan T},
  journal={Neurology},
  volume={59},
  number={9 suppl 5},
  pages={S21--S26},
  year={2002},
  publisher={AAN Enterprises}
}

@article{perucca1998pharmacoresistance,
  title={Pharmacoresistance in epilepsy},
  author={Perucca, Emilio},
  journal={CNS drugs},
  volume={10},
  number={3},
  pages={171--179},
  year={1998},
  publisher={Springer}
}

@article{d2004epilepsy,
  title={Epilepsy after head injury},
  author={D'Ambrosio, Raimondo and Perucca, Emilio},
  journal={Current opinion in neurology},
  volume={17},
  number={6},
  pages={731},
  year={2004},
  publisher={NIH Public Access}
}
@article{frey2003epidemiology,
  title={Epidemiology of posttraumatic epilepsy: a critical review},
  author={Frey, Lauren C},
  journal={Epilepsia},
  volume={44},
  pages={11--17},
  year={2003},
  publisher={Wiley Online Library}
}
@article{bushnik2012estimating,
  title={Estimating the prevalence of infertility in Canada},
  author={Bushnik, Tracey and Cook, Jocelynn L and Yuzpe, A Albert and Tough, Suzanne and Collins, John},
  journal={Human reproduction},
  volume={27},
  number={3},
  pages={738--746},
  year={2012},
  publisher={Oxford University Press}
}
@article{verellen2010post,
  title={Post-traumatic epilepsy: an overview},
  author={Verellen, Rebecca M and Cavazos, Jose E},
  journal={Therapy},
  volume={7},
  number={5},
  pages={527},
  year={2010},
  publisher={NIH Public Access}
}
@article{burke2021association,
  title={Association of Posttraumatic Epilepsy With 1-Year Outcomes After Traumatic Brain Injury},
  author={Burke, John and Gugger, James and Ding, Kan and Kim, Jennifer A and Foreman, Brandon and Yue, John K and Puccio, Ava M and Yuh, Esther L and Sun, Xiaoying and Rabinowitz, Miri and others},
  journal={JAMA Network Open},
  volume={4},
  number={12},
  pages={e2140191--e2140191},
  year={2021},
  publisher={American Medical Association}
}
@article{agrawal2006post,
  title={Post-traumatic epilepsy: an overview},
  author={Agrawal, Amit and Timothy, Jake and Pandit, Lekha and Manju, Murali},
  journal={Clinical neurology and neurosurgery},
  volume={108},
  number={5},
  pages={433--439},
  year={2006},
  publisher={Elsevier}
}
@article{hua2008tensor,
  title={Tensor-based morphometry as a neuroimaging biomarker for Alzheimer's disease: an MRI study of 676 AD, MCI, and normal subjects},
  author={Hua, Xue and Leow, Alex D and Parikshak, Neelroop and Lee, Suh and Chiang, Ming-Chang and Toga, Arthur W and Jack Jr, Clifford R and Weiner, Michael W and Thompson, Paul M and Alzheimer's Disease Neuroimaging Initiative and others},
  journal={Neuroimage},
  volume={43},
  number={3},
  pages={458--469},
  year={2008},
  publisher={Elsevier}
}
@article{parikh2007traumatic,
  title={Traumatic brain injury},
  author={Parikh, Samir and Koch, Marcella and Narayan, Raj K},
  journal={International anesthesiology clinics},
  volume={45},
  number={3},
  pages={119--135},
  year={2007},
  publisher={LWW}
}
@inproceedings{li2009detection,
  title={Detection of whole-brain abnormalities in temporal lobe epilepsy using tensor-based morphometry with DARTEL},
  author={Li, Wenjing and He, Huiguang and Lu, Jingjing and Lv, Bin and Li, Meng and Jin, Zhengyu},
  booktitle={MIPPR 2009: Medical Imaging, Parallel Processing of Images, and Optimization Techniques},
  volume={7497},
  pages={749723},
  year={2009},
  organization={International Society for Optics and Photonics}
}


@article{li2018fully,
  title={Fully convolutional network ensembles for white matter hyperintensities segmentation in mr images},
  author={Li, Hongwei and Jiang, Gongfa and Zhang, Jianguo and Wang, Ruixuan and Wang, Zhaolei and Zheng, Wei-Shi and Menze, Bjoern},
  journal={NeuroImage},
  volume={183},
  pages={650--665},
  year={2018},
  publisher={Elsevier}
}
@article{collins1995automatic,
  title={Automatic 3-D model-based neuroanatomical segmentation},
  author={Collins, D Louis and Holmes, Colin J and Peters, Terrence M and Evans, Alan C},
  journal={Human brain mapping},
  volume={3},
  number={3},
  pages={190--208},
  year={1995},
  publisher={Wiley Online Library}
}
@article{kamnitsas2017efficient,
  title={Efficient multi-scale 3D CNN with fully connected CRF for accurate brain lesion segmentation},
  author={Kamnitsas, Konstantinos and Ledig, Christian and Newcombe, Virginia FJ and Simpson, Joanna P and Kane, Andrew D and Menon, David K and Rueckert, Daniel and Glocker, Ben},
  journal={Medical image analysis},
  volume={36},
  pages={61--78},
  year={2017},
  publisher={Elsevier}
}

@article{pereira2016brain,
  title={Brain tumor segmentation using convolutional neural networks in MRI images},
  author={Pereira, S{\'e}rgio and Pinto, Adriano and Alves, Victor and Silva, Carlos A},
  journal={IEEE transactions on medical imaging},
  volume={35},
  number={5},
  pages={1240--1251},
  year={2016},
  publisher={IEEE}
}

@article{chen2018unsupervised,
  title={Unsupervised Detection of Lesions in Brain MRI using constrained adversarial auto-encoders},
  author={Chen, Xiaoran and Konukoglu, Ender},
  journal={arXiv preprint arXiv:1806.04972},
  year={2018}
}
@article{paszke2019pytorch,
  title={Pytorch: An imperative style, high-performance deep learning library},
  author={Paszke, Adam and Gross, Sam and Massa, Francisco and Lerer, Adam and Bradbury, James and Chanan, Gregory and Killeen, Trevor and Lin, Zeming and Gimelshein, Natalia and Antiga, Luca and others},
  journal={arXiv preprint arXiv:1912.01703},
  year={2019}
}

@misc{chollet2015keras,
  title={Keras},
  author={Chollet, Fran\c{c}ois and others},
  year={2015},
  publisher={GitHub},
  howpublished={\url{https://github.com/fchollet/keras}},
}
@article{scikit-learn,
 title={Scikit-learn: Machine Learning in {P}ython},
 author={Pedregosa, F. and Varoquaux, G. and Gramfort, A. and Michel, V.
         and Thirion, B. and Grisel, O. and Blondel, M. and Prettenhofer, P.
         and Weiss, R. and Dubourg, V. and Vanderplas, J. and Passos, A. and
         Cournapeau, D. and Brucher, M. and Perrot, M. and Duchesnay, E.},
 journal={Journal of Machine Learning Research},
 volume={12},
 pages={2825--2830},
 year={2011}
}

@article{yue2013transforming,
  title={Transforming research and clinical knowledge in traumatic brain injury pilot: multicenter implementation of the common data elements for traumatic brain injury},
  author={Yue, John K and Vassar, Mary J and Lingsma, Hester F and Cooper, Shelly R and Okonkwo, David O and Valadka, Alex B and Gordon, Wayne A and Maas, Andrew IR and Mukherjee, Pratik and Yuh, Esther L and others},
  journal={Journal of neurotrauma},
  volume={30},
  number={22},
  pages={1831--1844},
  year={2013},
  publisher={Mary Ann Liebert, Inc. 140 Huguenot Street, 3rd Floor New Rochelle, NY 10801 USA}
}


@article{maier2017isles,
  title={{ISLES} 2015-A public evaluation benchmark for ischemic stroke lesion segmentation from multispectral {MRI}},
  author={Maier, Oskar and Menze, Bjoern H and von der Gablentz, Janina and H{\"a}ni, Levin and Heinrich, Mattias P and Liebrand, Matthias and Winzeck, Stefan and Basit, Abdul and Bentley, Paul and Chen, Liang and others},
  journal={Medical image analysis},
  volume={35},
  pages={250--269},
  year={2017},
  publisher={Elsevier}
}

@article{kingma2013auto,
  title={Auto-encoding variational {Bayes}},
  author={Kingma, Diederik P and Welling, Max},
  journal={arXiv preprint arXiv:1312.6114},
  year={2013}
}

@article{futami2017variational,
  title={Variational inference based on robust divergences},
  author={Futami, Futoshi and Sato, Issei and Sugiyama, Masashi},
  journal={arXiv preprint arXiv:1710.06595},
  year={2017}
}

@article{cichocki2010families,
  title={Families of alpha-beta-and gamma-divergences: Flexible and robust measures of similarities},
  author={Cichocki, Andrzej and Amari, Shun-ichi},
  journal={Entropy},
  volume={12},
  number={6},
  pages={1532--1568},
  year={2010},
  publisher={Molecular Diversity Preservation International}
}

@article{larsen2015autoencoding,
  title={Autoencoding beyond pixels using a learned similarity metric},
  author={Larsen, Anders Boesen Lindbo and S{\o}nderby, S{\o}ren Kaae and Larochelle, Hugo and Winther, Ole},
  journal={arXiv preprint arXiv:1512.09300},
  year={2015}
}

@article{fordington2020review,
  title={A review of seizures and epilepsy following traumatic brain injury},
  author={Fordington, Surina and Manford, Mark},
  journal={Journal of neurology},
  volume={267},
  pages={3105--3111},
  year={2020},
  publisher={Springer}
}

@article{ng2019traumatic,
  title={Traumatic brain injuries: pathophysiology and potential therapeutic targets},
  author={Ng, Si Yun and Lee, Alan Yiu Wah},
  journal={Frontiers in cellular neuroscience},
  volume={13},
  pages={528},
  year={2019},
  publisher={Frontiers Media SA}
}


@article{russell1951disability,
  title={Disability caused by brain wounds: a review of 1,166 cases},
  author={Russell, W Ritchie},
  journal={Journal of neurology, neurosurgery, and psychiatry},
  volume={14},
  number={1},
  pages={35},
  year={1951},
  publisher={BMJ Publishing Group}
}
@article{adeloye1971radiology,
  title={The radiology of missile head wounds},
  author={Adeloye, Adelola and Odeku, E Latunde},
  journal={Clinical radiology},
  volume={22},
  number={3},
  pages={312--320},
  year={1971},
  publisher={Elsevier}
}
@article{raymont2010correlates,
  title={Correlates of posttraumatic epilepsy 35 years following combat brain injury},
  author={Raymont, V and Salazar, Andres M and Lipsky, R and Goldman, David and Tasick, G and Grafman, Jordan},
  journal={Neurology},
  volume={75},
  number={3},
  pages={224--229},
  year={2010},
  publisher={AAN Enterprises}
}

@inproceedings{akrami2020brain,
  title={Brain Lesion Detection Using A Robust Variational Autoencoder and Transfer Learning},
  author={Akrami, Haleh and Joshi, Anand A and Li, Jian and Aydore, Sergul and Leahy, Richard M},
  booktitle={2020 IEEE 17th International Symposium on Biomedical Imaging (ISBI)},
  pages={786--790},
  year={2020},
  organization={IEEE}
}

@inproceedings{zhang2004tumor,
  title={Tumor segmentation from magnetic resonance imaging by learning via one-class support vector machine},
  author={Zhang, Jianguo and Ma, Kai-Kuang and Er, Meng-Hwa and Chong, Vincent},
  booktitle={International Workshop on Advanced Image Technology (IWAIT'04)},
  pages={207--211},
  year={2004}
}

@article{Irimia2015epilepsy1,
  title={Epileptogenic focus localization in treatment-resistant post-traumatic epilepsy},
  author={Irimia, A and Van Horn, JD},
  journal={Journal of Clinical Neuroscience },
  volume={22},
  number={4},
  pages={627--631},
  year={2015},
  publisher={Elsevier}
}

@article{Irimia2013epilepsy1,
  title={Electroencephalographic inverse localization of brain activity in acute traumatic brain injury as a guide to surgery, monitoring and treatment},
  author={Irimia, A and Goh, SYM and Torgerson, CM and Stein, NR and Chambers, MC and Vespa, PM and Van Horn, JD},
  journal={Clinical Neurology and Neurosurgery },
  volume={115},
  number={10},
  pages={2159--2165},
  year={2013},
  publisher={Elsevier}
}

@article{Irimia2013epilepsy2,
  title={Forward and inverse electroencephalographic modeling in health and in acute traumatic brain injury},
  author={Irimia, A and Goh, SYM and Torgerson, CM and Chambers, MC and Kikinis, R and Van Horn, JD},
  journal={Clinical Neurophysiology},
  volume={124},
  number={11},
  pages={2129--2145},
  year={2013},
  publisher={Elsevier}
}
@article{ringner2008principal,
  title={What is principal component analysis?},
  author={Ringn{\'e}r, Markus},
  journal={Nature biotechnology},
  volume={26},
  number={3},
  pages={303--304},
  year={2008},
  publisher={Nature Publishing Group}
}
@article{immonen2013mri,
  title={MRI biomarkers for post-traumatic epileptogenesis},
  author={Immonen, Riikka and Kharatishvili, Irina and Gr{\"o}hn, Olli and Pitk{\"a}nen, Asla},
  journal={Journal of neurotrauma},
  volume={30},
  number={14},
  pages={1305--1309},
  year={2013},
  publisher={Mary Ann Liebert, Inc. 140 Huguenot Street, 3rd Floor New Rochelle, NY 10801 USA}
}

@article{pitkanen2016advances,
  title={Advances in the development of biomarkers for epilepsy},
  author={Pitk{\"a}nen, Asla and L{\"o}scher, Wolfgang and Vezzani, Annamaria and Becker, Albert J and Simonato, Michele and Lukasiuk, Katarzyna and Gr{\"o}hn, Olli and Bankstahl, Jens P and Friedman, Alon and Aronica, Eleonora and others},
  journal={The Lancet Neurology},
  volume={15},
  number={8},
  pages={843--856},
  year={2016},
  publisher={Elsevier}
}


@article{kim2008structural,
  title={Structural consequences of diffuse traumatic brain injury: a large deformation tensor-based morphometry study},
  author={Kim, Junghoon and Avants, Brian and Patel, Sunil and Whyte, John and Coslett, Branch H and Pluta, John and Detre, John A and Gee, James C},
  journal={Neuroimage},
  volume={39},
  number={3},
  pages={1014--1026},
  year={2008},
  publisher={Elsevier}
}
@article{farbota2012longitudinal,
  title={Longitudinal volumetric changes following traumatic brain injury: a tensor-based morphometry study},
  author={Farbota, Kimberly DM and Sodhi, Aparna and Bendlin, Barbara B and McLaren, Donald G and Xu, Guofan and Rowley, Howard A and Johnson, Sterling C},
  journal={Journal of the International Neuropsychological Society},
  volume={18},
  number={6},
  pages={1006--1018},
  year={2012},
  publisher={Cambridge University Press}
}
@article{dennis2016tensor,
  title={Tensor-based morphometry reveals volumetric deficits in moderate/severe pediatric traumatic brain injury},
  author={Dennis, Emily L and Hua, Xue and Villalon-Reina, Julio and Moran, Lisa M and Kernan, Claudia and Babikian, Talin and Mink, Richard and Babbitt, Christopher and Johnson, Jeffrey and Giza, Christopher C and others},
  journal={Journal of neurotrauma},
  volume={33},
  number={9},
  pages={840--852},
  year={2016},
  publisher={Mary Ann Liebert, Inc. 140 Huguenot Street, 3rd Floor New Rochelle, NY 10801 USA}
}
@inproceedings{akrami2021prediction,
  title={Prediction of posttraumatic epilepsy using machine learning},
  author={Akrami, Haleh and Irimia, Andrei and Cui, Wenhui and Joshi, Anand A and Leahy, Richard M},
  booktitle={Medical Imaging 2021: Biomedical Applications in Molecular, Structural, and Functional Imaging},
  volume={11600},
  pages={424--430},
  year={2021},
  organization={SPIE}
}
@article{pustina2015predicting,
  title={Predicting the laterality of temporal lobe epilepsy from PET, MRI, and DTI: a multimodal study},
  author={Pustina, Dorian and Avants, Brian and Sperling, Michael and Gorniak, Richard and He, Xiaosong and Doucet, Gaelle and Barnett, Paul and Mintzer, Scott and Sharan, Ashwini and Tracy, Joseph},
  journal={NeuroImage: clinical},
  volume={9},
  pages={20--31},
  year={2015},
  publisher={Elsevier}
}
@article{gale2005traumatic,
  title={Traumatic brain injury and grey matter concentration: a preliminary voxel based morphometry study},
  author={Gale, Shawn D and Baxter, L and Roundy, N and Johnson, SC},
  journal={Journal of Neurology, Neurosurgery \& Psychiatry},
  volume={76},
  number={7},
  pages={984--988},
  year={2005},
  publisher={BMJ Publishing Group Ltd}
}@article{yount2002traumatic,
  title={Traumatic brain injury and atrophy of the cingulate gyrus},
  author={Yount, Ryan and Raschke, Kimberly A and Biru, Mekdes and Tate, David F and Miller, Michael J and Abildskov, Tracy and Gandhi, Partha and Ryser, David and Hopkins, Ramona O and Bigler, Erin D},
  journal={The Journal of Neuropsychiatry and Clinical Neurosciences},
  volume={14},
  number={4},
  pages={416--423},
  year={2002},
  publisher={Am Neuropsych Assoc}
}

@article{wilde2007hippocampus,
  title={Hippocampus, amygdala, and basal ganglia morphometrics in children after moderate-to-severe traumatic brain injury},
  author={Wilde, Elisabeth A and Bigler, Erin D and Hunter, Jill V and Fearing, Michael A and Scheibel, Randall S and Newsome, Mary R and Johnson, Jamie L and Bachevalier, Jocelyne and Li, Xiaoqi and Levin, Harvey S},
  journal={Developmental Medicine \& Child Neurology},
  volume={49},
  number={4},
  pages={294--299},
  year={2007},
  publisher={Wiley Online Library}
}
@article{sidaros2009long,
  title={Long-term global and regional brain volume changes following severe traumatic brain injury: a longitudinal study with clinical correlates},
  author={Sidaros, Annette and Skimminge, Arnold and Liptrot, Matthew G and Sidaros, Karam and Engberg, Aase W and Herning, Margrethe and Paulson, Olaf B and Jernigan, Terry L and Rostrup, Egill},
  journal={Neuroimage},
  volume={44},
  number={1},
  pages={1--8},
  year={2009},
  publisher={Elsevier}
}

@article{tasker2005head,
  title={Head circumference and brain and hippocampal volume after severe traumatic brain injury in childhood},
  author={Tasker, Robert C and Salmond, Claire H and Westland, Amber Gunn and Pena, Alonso and Gillard, Jonathan H and Sahakian, Barbara J and Pickard, John D},
  journal={Pediatric research},
  volume={58},
  number={2},
  pages={302--308},
  year={2005},
  publisher={Nature Publishing Group}
}

@article{sollee2022artificial,
  title={Artificial intelligence for medical image analysis in epilepsy},
  author={Sollee, John and Tang, Lei and Igiraneza, Aime Bienfait and Xiao, Bo and Bai, Harrison X and Yang, Li},
  journal={Epilepsy Research},
  pages={106861},
  year={2022},
  publisher={Elsevier}
}
@article{mo2019automated,
  title={Automated detection of hippocampal sclerosis using clinically empirical and radiomics features},
  author={Mo, Jiajie and Liu, Zhenyu and Sun, Kai and Ma, Yanshan and Hu, Wenhan and Zhang, Chao and Wang, Yao and Wang, Xiu and Liu, Chang and Zhao, Baotian and others},
  journal={Epilepsia},
  volume={60},
  number={12},
  pages={2519--2529},
  year={2019},
  publisher={Wiley Online Library}
}


@article{hastie2001elements,
  title={The elements of statistical learning. Springer series in statistics},
  author={Hastie, Trevor and Tibshirani, Robert and Friedman, Jerome},
  journal={New York, NY, USA},
  year={2001}
}
@inproceedings{joshi2021pairwise,
  title={A pairwise approach for fMRI group studies using the BrainSync Transform},
  author={Joshi, Anand A and Choi, Soyoung and Li, Jian and Akrami, Haleh and Leahy, Richard M},
  booktitle={Medical Imaging 2021: Image Processing},
  volume={11596},
  pages={96--102},
  year={2021},
  organization={SPIE}
}

@article{joshi2018you,
  title={Are you thinking what I'm thinking? Synchronization of resting fMRI time-series across subjects},
  author={Joshi, Anand A and Chong, Minqi and Li, Jian and Choi, Soyoung and Leahy, Richard M},
  journal={NeuroImage},
  volume={172},
  pages={740--752},
  year={2018},
  publisher={Elsevier}
}
@article{hwang2020brain,
  title={Brain aging in temporal lobe epilepsy: Chronological, structural, and functional},
  author={Hwang, Gyujoon and Hermann, Bruce and Nair, Veena A and Conant, Lisa L and Dabbs, Kevin and Mathis, Jed and Cook, Cole J and Rivera-Bonet, Charlene N and Mohanty, Rosaleena and Zhao, Gengyan and others},
  journal={NeuroImage: Clinical},
  volume={25},
  pages={102183},
  year={2020},
  publisher={Elsevier}
}
@article{zhou2012default,
  title={Default-mode network disruption in mild traumatic brain injury},
  author={Zhou, Yongxia and Milham, Michael P and Lui, Yvonne W and Miles, Laura and Reaume, Joseph and Sodickson, Daniel K and Grossman, Robert I and Ge, Yulin},
  journal={Radiology},
  volume={265},
  number={3},
  pages={882},
  year={2012},
  publisher={Radiological Society of North America}
}
@article{zhou2020machine,
  title={Machine learning for detecting mesial temporal lobe epilepsy by structural and functional neuroimaging},
  author={Zhou, Baiwan and An, Dongmei and Xiao, Fenglai and Niu, Running and Li, Wenbin and Li, Wei and Tong, Xin and Kemp, Graham J and Zhou, Dong and Gong, Qiyong and others},
  journal={Frontiers of Medicine},
  volume={14},
  number={5},
  pages={630--641},
  year={2020},
  publisher={Springer}
}

@article{rolls2020automated,
  title={Automated anatomical labelling atlas 3},
  author={Rolls, Edmund T and Huang, Chu-Chung and Lin, Ching-Po and Feng, Jianfeng and Joliot, Marc},
  journal={Neuroimage},
  volume={206},
  pages={116189},
  year={2020},
  publisher={Elsevier}
}

@article{joshi2022hybrid,
  title={A hybrid high-resolution anatomical MRI atlas with sub-parcellation of cortical gyri using resting fMRI},
  author={Joshi, Anand A and Choi, Soyoung and Liu, Yijun and Chong, Minqi and Sonkar, Gaurav and Gonzalez-Martinez, Jorge and Nair, Dileep and Wisnowski, Jessica L and Haldar, Justin P and Shattuck, David W and others},
  journal={Journal of Neuroscience Methods},
  volume={374},
  pages={109566},
  year={2022},
  publisher={Elsevier}
}
@incollection{steyerberg2019validation,
  title={Validation of prediction models},
  author={Steyerberg, Ewout W},
  booktitle={Clinical prediction models},
  pages={329--344},
  year={2019},
  publisher={Springer}
}
@article{swets1988measuring,
  title={Measuring the accuracy of diagnostic systems},
  author={Swets, John A},
  journal={Science},
  volume={240},
  number={4857},
  pages={1285--1293},
  year={1988},
  publisher={American Association for the Advancement of Science}
}
@article{schummers2016predictor,
  title={Predictor characteristics necessary for building a clinically useful risk prediction model: a simulation study},
  author={Schummers, Laura and Himes, Katherine P and Bodnar, Lisa M and Hutcheon, Jennifer A},
  journal={BMC medical research methodology},
  volume={16},
  number={1},
  pages={1--10},
  year={2016},
  publisher={Springer}
}
